# Supplementary material for: The Replacement of Ground Corn with Sugar Beet in the Diet of Pasture-Fed Lactating Dairy Cows and Its Effect on Productive Performance and Rumen Metabolism
Source: Animals (Basel). 2022 Jul 28;12(15):1927. doi: 10.3390/ani12151927 (PMC9367446; doi:10.3390/ani12151927)
Supplement: Supplementary file 1 [file animals-12-01927-s001.zip]

Archive with 1 entries (1 files):
- animals-1794803-supplementary.pdf
